# Supplementary material for: The Distribution and Predictive Factor of Extra-Pancreatic Malignancy Occurrence in Patients with Pancreatic Intraductal Papillary Mucinous Neoplasm—A Ten-Year Follow-Up Case–Control Study in Taiwan
Source: Cancers (Basel). 2024 Dec 7;16(23):4102. doi: 10.3390/cancers16234102 (PMC11640256; doi:10.3390/cancers16234102)
Supplement: Supplementary file 1 [file cancers-16-04102-s001.zip]

Archive with 1 entries (1 files):
- cancers-3291892-supplementary.pdf
